# Supplementary material for: Developmental Window-Dependent Effects of Neonatal Tactile Stimulation on Sensorimotor Development in WAG/Rij Rat Pups
Source: Life (Basel). 2026 Jul 12;16(7):1152. doi: 10.3390/life16071152 (PMC13413081; doi:10.3390/life16071152)
Supplement: Supplementary file 1 [file life-16-01152-s001.zip]

Archive with 1 entries (1 files):
- life-4409022-supplementary.pdf
